# Supplementary material for: Cystic Periventricular Leukomalacia Worsens Developmental Outcomes of Very-Low-Birth Weight Infants with Intraventricular Hemorrhage—A Nationwide Cohort Study
Source: J Clin Med. 2022 Oct 5;11(19):5886. doi: 10.3390/jcm11195886 (PMC9572154; doi:10.3390/jcm11195886)
Supplement: Supplementary file 1 [file jcm-11-05886-s001.zip]

Archive with 1 entries (1 files):
- jcm-1861309 -SUPPLEMENTARY MATERIAL.pdf
